# Supplementary material for: Mitochondrial Dysfunction and Infection Generate Immunity–Fecundity Tradeoffs in Drosophila
Source: Integr Comp Biol. 2018 Jul 24;58(3):591–603. doi: 10.1093/icb/icy078 (PMC6145415; doi:10.1093/icb/icy078)
Supplement: Supplementary Data [file icy078_supp.xlsx]

## Sheet: Supp Table 1 - Fig 2 Stats
	Female							Male							Both sexes
Development	Factor	numDF	denDF	F-value	P-value			Factor	numDF	denDF	F-value	P-value			Factor	numDF	denDF	F-value	P-value
	mito	1	81.466	3.31	0.0725362			mito	1	119.964	3.59	0.060561			mito	1	203.82	9.59	0.002234
	nuc	1	111.385	96.973	< 0.0001			nuc	1	119.964	281.44	< 0.0001			nuc	1	258.83	313.25	< 0.0001
	rap	3	68.707	176.002	< 0.0001			rap	3	79.632	356.79	< 0.0001			rap	3	148.21	491.87	< 0.0001
	mito:nuc	1	67.358	14.096	0.0003645			mito:nuc	1	119.964	28.6	< 0.0001			sex	1	259.23	0.95	0.330724
	mito:rap	3	63.643	3.817	0.0140242			mito:rap	3	79.632	6.72	0.0004209			mito:nuc	1	186.82	41.53	< 0.0001
	nuc:rap	3	68.863	47.521	< 0.0001			nuc:rap	3	79.632	94.28	< 0.0001			mito:rap	3	139.54	7.83	< 0.0001
	mito:nuc:rap	2	54.804	7.697	0.0011325			mito:nuc:rap	3	79.632	11.25	< 0.0001			mito:sex	1	181.81	2.6	0.108338
															nuc:rap	3	147.92	132.05	< 0.0001
															nuc:sex	1	255.76	1.21	0.271775
															rap:sex	3	149.33	4.77	0.003347
															mito:nuc:rap	3	136.77	14.47	< 0.0001
															mito:nuc:sex	1	149.66	1.32	0.251747
															mito:rap:sex	3	136.27	1.06	0.367788
															nuc:rap:sex	3	149.96	2.73	0.046169
															mito:nuc:rap:sex	2	116.7	1.97	0.144249
Survival	Factor	Df	Deviance	Resid. Df	P-value			Factor	Df	Deviance	Resid. Df	P-value			Factor	Df	Deviance	Resid. Df	P-value
	NULL			115				NULL			115				NULL			231
	mito	1	0.02	114	0.87987			mito	1	10.2	114	0.0014072			mito	1	4.78	230	0.0288684
	nuc	1	16.89	113	< 0.0001			nuc	1	119.55	113	< 0.0001			nuc	1	114.05	229	< 0.0001
	rap	3	1425.45	110	< 0.0001			rap	3	1251.93	110	< 0.0001			rap	3	2643.06	226	< 0.0001
	mito:nuc	1	5.84	109	0.01568			mito:nuc	1	23.69	109	< 0.0001			sex	1	18.39	225	< 0.0001
	mito:rap	3	2.42	106	0.48976			mito:rap	3	18.75	106	0.0003073			mito:nuc	1	28.33	224	< 0.0001
	nuc:rap	3	48.3	103	< 0.0001			nuc:rap	3	14.42	103	0.0023883			mito:rap	3	18.16	221	0.0004077
	mito:nuc:rap	3	10.06	100	0.01806			mito:nuc:rap	3	28.54	100	< 0.0001			mito:sex	1	7.5	220	0.0061804
															nuc:rap	3	60.84	217	< 0.0001
															nuc:sex	1	32.1	216	< 0.0001
															rap:sex	3	6.46	213	0.0913318
															mito:nuc:rap	3	30.84	210	< 0.0001
															mito:nuc:sex	1	0.78	209	0.377234
															mito:rap:sex	3	7.25	206	0.0643256
															nuc:rap:sex	3	10.35	203	0.0158264
															mito:nuc:rap:sex	3	3.02	200	0.388396
*Nuclear genotypes (OreR and Aut) and mtDNA genotypes (ore and w501) were used for these analyses
**Female deveopment models are rank deficient due to death of Aut Nuclear genotypes at high rapamycin

## Sheet: Supp Table 2 - SF1 Statistics
	Female							Male							Both sexes
Development Time		NumDF	DenDF	F.value	Pr(>F)				NumDF	DenDF	F.value	Pr(>F)				NumDF	DenDF	F.value	Pr(>F)
	mito	2	67.105	7.72	0.000962			mito	2	65.341	19.69	< 0.0001			mito	2	62.56	16.03	< 0.0001
	nuc	1	54.116	176.43	< 0.0001			nuc	1	50.915	272.61	< 0.0001			nuc	1	54.03	258.33	< 0.0001
	rap	2	65.31	586.13	< 0.0001			rap	2	61.971	974.4	< 0.0001			rap	2	61.44	913.7	< 0.0001
	mito:nuc	2	53.796	27.46	< 0.0001			mito:nuc	2	50.834	61.25	< 0.0001			sex	1	2702.34	0.47	0.49303
	mito:rap	4	64.874	9.98	< 0.0001			mito:rap	4	61.463	18.96	< 0.0001			mito:nuc	2	53.95	48.98	< 0.0001
	nuc:rap	1	54.116	494.94	< 0.0001			nuc:rap	1	50.915	730.6	< 0.0001			mito:rap	4	61.25	17.2	< 0.0001
	mito:nuc:rap	2	53.796	0.44	0.648185			mito:nuc:rap	2	50.834	1.68	0.1974			mito:sex	2	2702.36	0.53	0.590986
															nuc:rap	1	54.03	713.8	< 0.0001
															nuc:sex	1	2701.2	3.08	0.07922
															rap:sex	2	2702.26	4.75	0.008691
															mito:nuc:rap	2	53.95	0.95	0.393897
															mito:nuc:sex	2	2700.65	0.38	0.687175
															mito:rap:sex	4	2702.09	1.31	0.263461
															nuc:rap:sex	1	2701.2	10.37	0.001297
															mito:nuc:rap:sex	2	2700.65	0.17	0.8425
Survival	Factor	Df	Deviance	Resid. Df	P-value			Factor	Df	Deviance	Resid. Df	P-value			Factor	Df	Resid. Df	Deviance	P-value
	NULL			89				NULL			89				NULL			179
	mito	2	52.09	87	< 0.0001			mito	2	21.81	87	< 0.0001			mito	2	69	177	< 0.0001
	nuc	1	41.04	86	< 0.0001			nuc	1	93.13	86	< 0.0001			nuc	1	129.06	176	< 0.0001
	rap	2	662.69	84	< 0.0001			rap	2	654.21	84	< 0.0001			rap	2	1310.95	174	< 0.0001
	mito:nuc	2	5.51	82	0.06376			mito:nuc	2	31.56	82	< 0.0001			sex	1	10.72	173	0.0010622
	mito:rap	4	9.63	78	0.04723			mito:rap	4	0.8	78	0.93804			mito:nuc	2	26.03	171	< 0.0001
	nuc:rap	2	163.8	76	< 0.0001			nuc:rap	2	169.93	76	< 0.0001			mito:rap	4	6.24	167	0.181673
	mito:nuc:rap	4	9.84	72	0.04315			mito:nuc:rap	4	12.7	72	0.01283			mito:sex	2	5.23	165	0.0731163
															nuc:rap	2	331.35	163	< 0.0001
															nuc:sex	1	4.86	162	0.027529
															rap:sex	2	1.85	160	0.39606
															mito:nuc:rap	4	20.91	156	0.0003301
															mito:nuc:sex	2	13.56	154	0.0011389
															mito:rap:sex	4	4.82	150	0.306132
															nuc:rap:sex	2	1.09	148	0.580245
															mito:nuc:rap:sex	4	1.56	144	0.815357
	*Nuclear genotypes (OreR and Aut) and mtDNA genotypes (ore, sm21, and w501) were used for these analyses
	**Deveopment models are rank deficient due to complete lethality of Aut Nuclear genotypes at high rapamycin dose, thus we tested for a mtDNA*rapamycin effect within the OreR nuclear background (below)
OreR nuclear genotype with three mtDNA genotypes (ore, sm21, and w501)
	Female							Male							Both sexes
Development Time		NumDF	DenDF	F.value	Pr(>F)				NumDF	DenDF	F.value	Pr(>F)				NumDF	DenDF	F.value	Pr(>F)
	mito	2	30.032	52.002	< 0.0001			mito	2	34.043	77.15	< 0.0001			mito	2	32.44	79.32	< 0.0001
	rap	2	26.569	302.109	< 0.0001			rap	2	32.342	378.35	< 0.0001			rap	2	31.5	424.6	< 0.0001
	mito:rap	4	25.876	17.608	< 0.0001			mito:rap	4	31.854	23.57	< 0.0001			sex	1	1563.28	4.05	0.04437
															mito:rap	4	31.29	24.49	< 0.0001
															mito:sex	2	1563.29	0.74	0.4781
															rap:sex	2	1563.31	0.19	0.8275
															mito:rap:sex	4	1563.06	0.74	0.56353

## Sheet: Supp Table 3 - Fig 3 Stats
	Female							Male							Both sexes
Development Time	Factor	numDF	denDF	F-value	P-value			Factor	numDF	denDF	F-value	P-value			Factor	numDF	denDF	F-value	P-value
	mito	2	46.043	19.29	< 0.0001			mito	2	45.727	18.41	< 0.0001			mito	2	133.2	0.239	0.78772
	nuc	1	46.035	0.5	0.482212			nuc	1	45.721	0.02	0.88626			nuc	1	133.1	5.325	0.02257
	yeast	1	46.035	818.59	< 0.0001			yeast	1	45.721	784.07	< 0.0001			yeast	1	133.1	40.344	< 0.0001
	mito:nuc	2	46.043	2.87	0.066766			mito:nuc	2	45.727	2.75	0.0742			sex	1	6228.8	0.714	0.39813
	mito:yeast	2	46.043	6.72	0.002761			mito:yeast	2	45.727	2.86	0.06785			mito:nuc	2	133.2	0.333	0.71759
	nuc:yeast	1	46.035	2.58	0.115181			nuc:yeast	1	45.721	3.6	0.06408			mito:yeast	2	133.2	2.13	0.12288
	mito:nuc:yeast	2	46.043	0.46	0.631274			mito:nuc:yeast	2	45.727	0.87	0.42738			mito:sex	2	6228.7	2.468	0.08486
															nuc:yeast	1	133.1	4.655	0.03276
															nuc:sex	1	6228.8	0.633	0.42629
															yeast:sex	1	6228.8	22.819	< 0.0001
															mito:nuc:yeast	2	133.2	0.722	0.48779
															mito:nuc:sex	2	6228.7	2.135	0.11839
															mito:yeast:sex	2	6228.7	3.96	0.01912
															nuc:yeast:sex	1	6228.8	0.035	0.85102
															mito:nuc:yeast:sex	2	6228.7	0.497	0.60824
Survival	Factor	Df	Resid. Df	Deviance	P-value			Factor	Df	Resid. Df	Deviance	P-value			Factor	Df	Deviance	Resid. Df	P-value
	NULL		57					NULL		57					NULL			115
	mito	2	55	80.887	< 0.0001			mito	2	55	8.517	0.0141451			mito	2	65.397	113	< 0.0001
	nuc	1	54	68.394	< 0.0001			nuc	1	54	16.928	< 0.0001			nuc	1	71.9	112	< 0.0001
	yeast	1	53	20.441	< 0.0001			yeast	1	53	13.049	0.0003034			yeast	1	32.107	111	< 0.0001
	mito:nuc	2	51	12.351	0.00208			mito:nuc	2	51	12.643	0.0017974			sex	1	44.038	110	< 0.0001
	mito:yeast	2	49	15.23	0.000493			mito:yeast	2	49	7.314	0.0258102			mito:nuc	2	8.851	108	0.0119691
	nuc:yeast	1	48	24.207	< 0.0001			nuc:yeast	1	48	0.375	0.540377			mito:yeast	2	0.924	106	0.629915
	mito:nuc:yeast	2	46	6.285	0.043181			mito:nuc:yeast	2	46	36.962	< 0.0001			mito:sex	2	23.634	104	< 0.0001
															nuc:yeast	1	15.3	103	< 0.0001
															nuc:sex	1	10.594	102	0.0011348
															yeast:sex	1	0.538	101	0.463168
															mito:nuc:yeast	2	42.481	99	< 0.0001
															mito:nuc:sex	2	17.521	97	0.0001568
															mito:yeast:sex	2	18.52	95	< 0.0001
															nuc:yeast:sex	1	9.847	94	0.0017011
															mito:nuc:yeast:sex	2	4.724	92	0.0942188
*Nuclear genotypes (OreR and Aut) and mtDNA genotypes (ore, sm21, and w501) were used for these analyses

## Sheet: Supp Table 4 - SF2 Statistics
	High							Medium Mixed							Low							All diets
Development Time	Factor	numDF	denDF	F-value	P-value			Factor	numDF	denDF	F-value	P-value			Factor	numDF	denDF	F-value	P-value			Factor	numDF	denDF	F-value	P-value
	rap	1	81.9	1213.95	< 0.0001			rap	1	38.71	516.8	< 0.0001			rap	1	74.64	118.813	< 0.0001			diet	2	164.8	757.38	< 0.0001
	mito	2	83.4	15.34	< 0.0001			mito	2	37.69	11.75	0.0001082			mito	2	53.99	0.695	0.503599			rap	1	197	1364.84	< 0.0001
	nuc	1	81.9	84.13	< 0.0001			nuc	1	31.16	54.44	< 0.0001			nuc	1	26.76	1.033	0.31853			mito	2	179.9	12.15	< 0.0001
	sex	1	4301.4	24.24	< 0.0001			sex	1	1683.21	7.7	0.0055959			sex	1	2105.31	2.676	0.10205			nuc	1	142.4	68.63	< 0.0001
	rap:mito	2	83.4	16.96	< 0.0001			rap:mito	2	38.58	30.43	< 0.0001			rap:mito	2	71.53	1.548	0.219616			sex	1	8118	15.03	0.0001065
	rap:nuc	1	81.9	130.65	< 0.0001			mito:nuc	2	31.13	30.49	< 0.0001			mito:nuc	2	26.73	0.449	0.642914			diet:rap	2	181.9	5.1	0.0070065
	mito:nuc	2	83.4	1.37	0.259223			rap:sex	1	1684	0.31	0.580113			rap:sex	1	2105.28	7.737	0.005457			diet:mito	4	162.3	2.19	0.0725216
	rap:sex	1	4301.4	0.65	0.420947			mito:sex	2	1683.3	0.46	0.630477			mito:sex	2	2103.24	2.012	0.133938			rap:mito	2	191.7	6.83	0.0013646
	mito:sex	2	4274.9	0.98	0.376284			nuc:sex	1	1681.75	1.45	0.22794			nuc:sex	1	2086.75	2.241	0.134542			diet:nuc	2	122.1	6.08	0.0030535
	nuc:sex	1	4301.4	2.33	0.126796			rap:mito:sex	2	1683.89	0.51	0.602831			rap:mito:sex	2	2103.06	2.234	0.107363			rap:nuc	1	150.1	175.61	< 0.0001
	rap:mito:nuc	2	83.4	9.62	0.0001737			mito:nuc:sex	2	1681.04	0.71	0.490957			mito:nuc:sex	2	2086.71	0.345	0.708394			mito:nuc	2	142.7	0.39	0.678593
	rap:mito:sex	2	4274.9	3.81	0.0222938																	diet:sex	2	8080.3	0.57	0.56538
	rap:nuc:sex	1	4301.4	0.01	0.93619																	rap:sex	1	8118	9.9	0.0016568
	mito:nuc:sex	2	4274.9	7.47	0.0005747																	mito:sex	2	8115.4	1.65	0.191685
	rap:mito:nuc:sex	2	4274.9	11.88	< 0.0001																	nuc:sex	1	8116.6	2.7	0.100433
																						diet:rap:mito	4	179.8	4.95	0.0008235
																						diet:mito:nuc	4	122.1	1.54	0.195538
																						rap:mito:nuc	2	153.7	12.31	< 0.0001
																						diet:rap:sex	2	8081.4	4.96	0.0069993
																						diet:mito:sex	4	8088.4	2.21	0.0648251
																						rap:mito:sex	2	8115.2	1.77	0.171092
																						diet:nuc:sex	2	7948.9	0.07	0.931817
																						rap:nuc:sex	1	8117.2	0.05	0.822511
																						mito:nuc:sex	2	8081.5	4.85	0.0078808
																						diet:rap:mito:sex	4	8090	1.87	0.113084
																						diet:mito:nuc:sex	4	7948.6	0.74	0.561254
																						rap:mito:nuc:sex	2	8077.8	8.92	0.0001355
	*Medium Mixed Diet, Low diet, and Global models are rank deficient due to death of Aut Nuclear genotypes at 10 uM rapamycin
	**Nuclear genotypes (OreR and Aut) and mtDNA genotypes (ore, sm21, and w501) were used for these analyses

## Sheet: Supp Table 5 - Fig 4 Stats
	Female							Male							Both sexes
Development Time	Factor	numDF	denDF	F-value	P-value			Factor	numDF	denDF	F-value	P-value			Factor	numDF	denDF	F-value	P-value
	yeast	1	102.023	432.29	< 0.0001			yeast	1	90.533	692.18	< 0.0001			mito	2	85.3	1.13	0.326759
	rap	2	78.66	117.85	< 0.0001			rap	2	78.073	232.78	< 0.0001			yeast	1	89.2	719.2	< 0.0001
	mito	2	91.825	2.91	0.059405			mito	2	87.596	0.2	0.82234			rap	2	79.1	207.6	< 0.0001
	yeast:rap	2	78.66	2.62	0.079007			yeast:rap	2	78.073	5.6	0.00533			sex	1	3349.2	5.49	0.019212
	yeast:mito	2	91.825	1.16	0.319441			yeast:mito	2	87.596	3.16	0.04722			mito:yeast	2	85.3	2.05	0.135466
	rap:mito	4	74.638	4.82	0.001626			rap:mito	4	76.448	12.2	< 0.0001			mito:rap	4	76.9	8.52	< 0.0001
	yeast:rap:mito	4	74.638	3.48	0.011697			yeast:rap:mito	4	76.448	2.73	0.03487			mito:sex	2	3348.9	6.29	0.001868
															yeast:rap	2	79.1	3.4	0.038391
															yeast:sex	1	3349.2	0.12	0.730721
															rap:sex	2	3349	4.97	0.006997
															mito:yeast:rap	4	76.9	4.03	0.005114
															mito:yeast:sex	2	3348.9	0.77	0.461643
															mito:rap:sex	4	3341.8	3.56	0.00663
															yeast:rap:sex	2	3349	3.51	0.029922
															mito:yeast:rap:sex	4	3341.8	0.84	0.501564
*Nuclear genotype (OreR) and mtDNA genotypes (ore, sm21, and w501) were used for these analyses, as too few Aut flies survive low-yeast and 10uM rapamycin treatment
(ore);OreR
	Female							Male							Both sexes
Development Time	Factor	numDF	denDF	F-value	P-value			Factor	numDF	denDF	F-value	P-value			Factor	numDF	denDF	F-value	P-value
	yeast	1	13.945	156.374	< 0.0001			yeast	1	14.434	154.994	< 0.0001			yeast	1	15.36	166.075	< 0.0001
	rap	1	15.547	48.15	< 0.0001			rap	1	16.449	84.249	< 0.0001			rap	1	16.64	72.028	< 0.0001
	yeast:rap	1	15.547	9.882	0.006459			yeast:rap	1	16.449	6.919	0.01789			sex	1	1076.23	0.054	0.817122
															yeast:rap	1	16.64	9.649	0.006545
															yeast:sex	1	1076.23	15.401	< 0.0001
															rap:sex	1	1087.17	4.079	0.043673
															yeast:rap:sex	1	1087.17	2.491	0.11479
(sm21);OreR
	Female							Male							Both sexes
Development Time	Factor	numDF	denDF	F-value	P-value			Factor	numDF	denDF	F-value	P-value			Factor	numDF	denDF	F-value	P-value
	yeast	1	12.464	210.729	< 0.0001			yeast	1	11.853	197.113	< 0.0001			yeast	1	13.06	211.197	< 0.0001
	rap	1	16.589	137.262	< 0.0001			rap	1	14.273	199.615	< 0.0001			rap	1	14.85	184.571	< 0.0001
	yeast:rap	1	16.589	0.229	0.6388			yeast:rap	1	14.273	0.031	0.8633			sex	1	1023.85	1.853	0.1737
															yeast:rap	1	14.85	0.035	0.85348
															yeast:sex	1	1023.85	4.82	0.02836
															rap:sex	1	1037.88	5.833	0.0159
															yeast:rap:sex	1	1037.88	0.57	0.45027
(simw501);OreR
	Female							Male							Both sexes
Development Time	Factor	numDF	denDF	F-value	P-value			Factor	numDF	denDF	F-value	P-value			Factor	numDF	denDF	F-value	P-value
	yeast	1	7.1663	203.415	< 0.0001			yeast	1	10.844	98.606	< 0.0001			yeast	1	9.37	132.553	< 0.0001
	rap	1	26.9694	7.677	0.01			rap	1	17.28	4.351	0.05211			rap	1	15.84	9.49	0.007231
	yeast:rap	1	26.9694	0.691	0.4132			yeast:rap	1	17.28	1.609	0.2215			sex	1	858.39	2.254	0.133619
															yeast:rap	1	15.84	0.717	0.409661
															yeast:sex	1	858.39	0.735	0.391559
															rap:sex	1	862.56	0.861	0.353804
															yeast:rap:sex	1	862.56	0.172	0.678737

## Sheet: Supp Table 6 - Fig 4 Mean Diffs
		Δ 0-5 µM Rapamycin
		High Yeast				Low Yeast
Trait	mtDNA	♀		♂		♀		♂
Δ development time	simw501	21 ± 3		21 ± 6		26 ± 19		6 ± 12
	sm21	59 ± 5		64 ± 5		54 ± 8		67 ± 8
	ore	67 ± 8		69 ± 7		26 ± 9		38 ± 7
Δ % survival	simw501	-46 ± 6		-24 ± 12		-40 ± 5		-53 ± 6
	sm21	-38 ± 7		-38 ± 5		-61 ± 5		-51 ± 7
	ore	-37 ± 8		-17 ± 9		-62 ± 7		-42 ± 5
*Values shown are all from OreR nuclear background

## Sheet: Supp Table 7 - Fig 5 Stats
	Female							Male							Both sexes
Survival	Factor	Df	Deviance	Resid. Df	P-value			Factor	Df	Deviance	Resid. Df	P-value			Factor	Df	Deviance	Resid. Df	P-value
	NULL			58				NULL			61				NULL			120
	mito	2	2.201	56	0.33267			mito	2	21.502	59	< 0.0001			mito	2	15.638	118	0.000402
	nuc	1	42.572	55	< 0.0001			nuc	1	2.388	58	0.1223			nuc	1	33.69	117	< 0.0001
	infect	1	136.075	54	< 0.0001			infect	1	63.252	57	< 0.0001			infect	1	190.58	116	< 0.0001
	mito:nuc	2	2.517	52	0.28413			mito:nuc	2	30.332	55	< 0.0001			sex	1	81.795	115	< 0.0001
	mito:infect	2	4.136	50	0.12642			mito:infect	2	0.9	53	0.6375			mito:nuc	2	20.115	113	< 0.0001
	nuc:infect	1	0.985	49	0.32104			nuc:infect	1	0.004	52	0.9495			mito:infect	2	2.109	111	0.348281
	mito:nuc:infect	2	5.456	47	0.06534			mito:nuc:infect	2	2.897	50	0.2349			mito:sex	2	6.319	109	0.042445
															nuc:infect	1	0.651	108	0.419723
															nuc:sex	1	8.852	107	0.002927
															infect:sex	1	3.343	106	0.067497
															mito:nuc:infect	2	8.507	104	0.014213
															mito:nuc:sex	2	13.774	102	0.001021
															mito:infect:sex	2	2.471	100	0.290731
															nuc:infect:sex	1	0.053	99	0.817419
															mito:nuc:infect:sex	2	0.163	97	0.921606
*Nuclear genotypes (OreR and Aut) and mtDNA genotypes (ore, sm21, and w501) were used for these analyses

## Sheet: Supp Table 8 -Fig 5 Mean diffs
Nuc	mtDNA	Female	Male
Aut	(ore)	28±12	17±10
	(sm21)	21±10	9±10
	(w501)	23±22	14±20
OreR	(ore)	20±11	12±11
	(sm21)	19±26	16±22
	(w501)	39±14	19±12
*Mean differences in survival percentage between infected - control vials ± 95% CI

## Sheet: Supp Table 9 - SF4 hazard ratio
mtDNA	Nuclear	sex	coef	se(coef)	exp(coef)	z	p
(simw501)	OreR	Female	1.5533	0.275258	4.72705	5.64	< 0.0001
(simw501)	OreR	Male	1.32556	0.314567	3.7643	4.21	< 0.0001
(ore)	OreR	Female	1.01132	0.227814	2.74924	4.44	< 0.0001
(ore)	OreR	Male	1.008	0.42229	2.74011	2.39	0.017
(sm21)	OreR	Female	0.948289	0.511628	2.58129	1.85	0.064
(sm21)	OreR	Male	0.87998	0.685489	2.41085	1.28	0.2
(simw501)	Aut	Female	1.0876	0.53677	2.96716	2.03	0.043
(simw501)	Aut	Male	0.984655	0.517572	2.67689	1.9	0.057
(ore)	Aut	Female	1.20148	0.371012	3.32502	3.24	0.0012
(ore)	Aut	Male	1.33246	0.401395	3.79036	3.32	0.0009
(sm21)	Aut	Female	0.949284	0.302192	2.58386	3.14	0.0017
(sm21)	Aut	Male	-0.00909273	0.668886	0.990949	-0.01	0.99
* Cox proportional hazard mixed effect analyses of the effect of infection of survivorship, including a random factor of vial
** exp(coef) is the hazard ratio

## Sheet: Supp Table 10 - Fig 6, SF 5
	Control Genotypes without (w501);OreR						(w501);OreR						All genotypes
Fecundity	Factor	numDF	F-value	P-value			Factor	numDF	F-value	P-value			Factor	numDF	F-value	P-value
	day	1	2.5427	0.111546			day	1	2.7893	0.09759			day	1	4.4364	0.0356392
	mito	2	2.5224	0.0814621			treatment	1	3.9742	0.04855			mito	2	20.3397	< 0.0001
	nuc	1	52.7571	< 0.0001			day:treatment	1	0.7107	0.40095			nuc	1	80.1595	< 0.0001
	treatment	1	0.0001	0.990289									treatment	1	0.56	0.45457
	day:mito	2	0.6115	0.54303									day:mito	2	0.6352	0.530235
	day:nuc	1	1.6361	0.20155									day:nuc	1	0.565	0.452592
	day:treatment	1	0.585	0.444766									mito:nuc	2	7.6548	0.0005267
	mito:nuc	1	13.6991	0.0002426									day:treatment	1	0.1521	0.696652
	mito:treatment	2	1.3313	0.265233									mito:treatment	2	0.2224	0.800632
	nuc:treatment	1	2.7157	0.100097									nuc:treatment	1	0.0085	0.926411
	day:mito:nuc	1	4.1915	0.0412379									day:mito:nuc	2	3.0141	0.0499138
	day:mito:treatment	2	0.6075	0.545173									day:mito:treatment	2	0.0358	0.964864
	day:nuc:treatment	1	0.0016	0.968224									day:nuc:treatment	1	0.8645	0.352907
	mito:nuc:treatment	1	2.7157	0.100097									mito:nuc:treatment	2	5.2341	0.0056037
													day:mito:nuc:treatment	2	0.6972	0.498411
	Resid. DF	428					Resid. DF	116					Resid. DF	543
*Nuclear genotypes (OreR and Aut) and mtDNA genotypes (ore, sm21, and w501) were used for these analyses
** Treatment is bacterial- versus sham-infected
